# Supplementary material for: Eosinophils preserve bone homeostasis by inhibiting excessive osteoclast formation and activity via eosinophil peroxidase
Source: Nat Commun. 2024 Feb 5;15:1067. doi: 10.1038/s41467-024-45261-8 (PMC10844633; doi:10.1038/s41467-024-45261-8)
Supplement: Supplementary file 4 — Source Data [file 41467_2024_45261_MOESM4_ESM.xlsx]

## Sheet: Figure 2 
Figure	Sample size	Data
2a	n=17; 11	WT	ΔdblGATA
		6.94	0.65
		6.34	0.79
		5.92	0.37
		6.08	0.5
		7.06	0.36
		5.47	0.37
		6.14	0.52
		6.42	0.35
		6.03	0.4
		2.64	0.61
		3.52	1.44
		3.95
		9.49
		9.04
		6.85
		3.37
		5.52
2c BV/TV	n=11; 19	WT	ΔdblGATA
		17.42	10.8069
		18.8916	13.8376
		19.5745	9.7792
		12.6672	7.7713
		29.1638	16.6826
		24.5223	16.5108
		17.0238	25.5233
		24.0566	14.4133
		13.18	20.4046
		18.2754	12.2223
		11.8639	10.0878
			9.946
			11.8385
			12.3239
			7.3581
			11.2263
			9.9985
			15.5315
			14.696
2c Tb.N	n=11; 19	WT	ΔdblGATA
		4.0809	4.1122
		4.6637	3.8445
		4.3166	2.8944
		3.8444	2.3659
		5.1926	3.9321
		5.4438	3.8227
		4.6555	5.3438
		4.5665	3.5798
		3.4631	4.4348
		3.742	3.2438
		3.4087	3.0371
			3.2587
			3.83
			3.6201
			2.3986
			3.0814
			2.7628
			3.3607
			3.3358
2c Tb.Th	n=11; 19	WT	ΔdblGATA
		0.0426867	0.0262799
		0.0405082	0.0359929
		0.0453469	0.0337864
		0.03295	0.0328469
		0.0561645	0.0424266
		0.0450466	0.0431912
		0.0365668	0.0477621
		0.0526807	0.040263
		0.0380588	0.0460107
		0.0488389	0.0376788
		0.034805	0.0332148
			0.030521
			0.0309097
			0.0340426
			0.0306762
			0.0364325
			0.0361895
			0.046215
			0.044056
2c Tb.Sp	n=11; 19	WT	ΔdblGATA
		0.202357	0.216897
		0.173916	0.224117
		0.186316	0.311708
		0.227171	0.389822
		0.136418	0.211889
		0.13865	0.218403
		0.178232	0.139369
		0.166305	0.239084
		0.250702	0.179481
		0.2184	0.270601
		0.258565	0.296042
			0.276346
			0.230185
			0.24219
			0.386229
			0.288094
			0.325758
			0.251341
			0.255726
2e Oc.S/BS	n=11; 19	WT	ΔdblGATA
		14.7176	18.8925
		20.8445	24.8306
		20.6177	20.7616
		18.6666	23.0166
		14.0247	23.5166
		16.5469	28.4035
		16.9309	19.169
		19.7249	29.5869
		14.4305	27.1467
		14.1137	21.7772
		15.3729	15.5992
			19.4045
			20.5672
			13.6421
			16.0949
			16.5784
			13.6336
			20.5223
			15.3016
2e Oc.N/B.Pm	n=11; 19	WT	ΔdblGATA
		7.1186	7.8852
		8.9453	9.8113
		8.4306	9.531
		7.707	10.5472
		6.7365	9.4904
		7.2881	11.1434
		6.9534	8.6025
		7.7672	11.9039
		7.4019	11.2513
		7.1951	10.5127
		7.5411	7.8363
			9.6046
			10.8082
			7.1803
			8.4578
			8.3186
			7.0662
			9.8973
			7.7597
2e Oc.N/T.Ar	n=11; 19	WT	ΔdblGATA
		58.1003	64.8518
		83.4356	75.4393
		72.7832	55.1733
		59.2569	49.9075
		69.9599	74.6348
		79.3496	85.1959
		64.7434	91.9402
		70.9376	85.2267
		51.2668	99.7935
		53.8474	68.202
		51.4104	47.5997
			62.5977
			82.7915
			51.9872
			40.5742
			51.2658
			39.0457
			66.5241
			51.7691
2f Tnfrsf11a	n=5; 4	WT	ΔdblGATA
		1.31	1.7
		0.77	1.15
		0.96	1.03
		1.09	1.4
		0.96
2f Traf6	n=5; 4	WT	ΔdblGATA
		1.04	1.1
		0.96	1.14
		0.95	0.99
		1.1	1.18
		0.96
2f Nfatc1	n=5; 4	WT	ΔdblGATA
		1.16	1.77
		0.87	1.09
		0.99	1.74
		1.15	1.93
		0.88
2f Acp5	n=5; 4	WT	ΔdblGATA
		1.35	4.96
		0.75	1.8
		0.9	3.78
		1.47	4.97
		0.77
2f Ctsk	n=5; 4	WT	ΔdblGATA
		1.15	1.06
		0.87	1.06
		1.13	0.56
		0.96	0.86
		0.92
2f Mmp9	n=5; 4	WT	ΔdblGATA
		1.29	2.81
		0.78	1.45
		2.19	1.34
		0.69	0.92
		0.67
2g	n=9; 9	4get	IL-5tg/4get
		2.16	55.5
		1.28	59.3
		1.46	56.8
		4.73	57.41
		2.69	55.95
		2.82	53.03
		2.93	53.61
		2.79	54.27
		2.72	52.07
2i BV/TV	n=11; 13	4get	IL-5tg/4get
		9.66	18.08
		9.9	14.68
		8.8	15.83
		10.34	11.73
		10.37	10.77
		13.36	11.96
		11.03	11.19
		9.95	12.98
		12.46	30.26
		22.33	21.75
		20.84	24.29
			22.72
			32.12
2i Tb.N	n=11; 13	4get	IL-5tg/4get
		4.7428	6.1019
		3.7598	4.7193
		3.6375	5.2281
		3.5748	5.595
		4.7098	5.3884
		5.1197	5.1562
		4.7776	5.1542
		4.7097	5.6208
		5.1082	5.1873
		3.7888	4.7493
		3.8228	4.9857
			4.6873
			5.2511
2i Tb.Th	n=11; 13	4get	IL-5tg/4get
		0.0387	0.042
		0.0488	0.049
		0.0476	0.0485
		0.0504	0.0375
		0.041	0.0363
		0.0434	0.0381
		0.04	0.0371
		0.0405	0.0384
		0.0399	0.0735
		0.0725	0.0651
		0.0762	0.0692
			0.0663
			0.0847
2i Tb.Sp	n=11; 13	4get	IL-5tg/4get
		0.2045	0.1606
		0.2633	0.2017
		0.2738	0.184
		0.2764	0.1748
		0.2066	0.1819
		0.1857	0.1904
		0.2016	0.1916
		0.2067	0.174
		0.1901	0.1996
		0.2758	0.2077
		0.2773	0.1998
			0.2155
			0.2069
2k Oc.S/BS	n=13; 11	4get	IL-5tg/4get
		22.1321	12.3448
		23.6506	14.7128
		24.4791	11.5819
		30.1108	16.4667
		25.9119	17.2502
		23.9931	12.2255
		23.6044	14.5556
		26.0036	16.4099
		22.406	15.1539
		25.1602	12.0345
		11.8034	12.1624
		11.8523
		6.7228
2k Oc.N/B.Pm	n=13; 11	4get	IL-5tg/4get
		9.9107	5.5923
		10.0503	5.9746
		10.4692	4.9336
		12.5985	7.0172
		11.2222	8.2604
		9.6757	5.0843
		9.8438	6.4027
		10.5167	6.7203
		9.5333	6.8113
		10.4846	5.0514
		6.3406	5.5497
		5.7836
		3.5021
2k Oc.N/T.Ar	n=13; 11	4get	IL-5tg/4get
		71.6142	47.4987
		76.1663	51.8573
		105.453	54.555
		128.269	93.5473
		104	76.1912
		99.9667	46.0133
		115.04	69.159
		99.8096	71.6183
		92.729	81.6976
		94.3284	49.6845
		61.4436	47.0348
		63.9704
		35.1654
2l Tnfrsf11a	n=9; 7	4get	IL-5tg/4get
		0.9	0.33
		1.115	0.14
		1.05	0.24
		0.89	0.21
		2.55	0.43
		0.98	0.34
		0.71	0
		0.67
		0.89
2l Traf6	n=9; 7	4get	IL-5tg/4get
		0.975	0.425
		0.98	0.495
		1.06	0.33
		0.825	0.38
		1.74	0.29
		1.04	0.54
		1.17	0.52
		0.66
		0.8
2l Nfatc1	n=9; 8	4get	IL-5tg/4get
		1.24	0.205
		1.125	0.74
		0.72	1.1
		0.985	1.08
		2.59	2.1
		1.22	1.67
		0.88	0
		0.5	0
		0.8
2l Acp5	n=9; 8	4get	IL-5tg/4get
		0.465	0.025
		1.32	0
		1.645	0
		0.595	0
		0	0
		0	0
		0	0
		0	0
		0
2l Ctsk	n=9; 8	4get	IL-5tg/4get
		0.745	1.025
		0.72	1.69
		1.86	1.355
		0.915	0.31
		4.72	0.31
		3.26	0.22
		0.77	0.22
		0.27	0.46
		0.35
2l Mmp9	n=9; 8	4get	IL-5tg/4get
		0.745	0.53
		0.92	0.245
		1.46	0.635
		0.77	0.32
		2.6	0.33
		1.16	0.27
		0.91	0.53
		0.56	0.68
		0.72

## Sheet: Figure 3
Figure	Sample size	Data
3a ≥3 nuclei	n=5; 5; 5; 5	Ctr	1:2 Eos	1:1 Eos	2:1 Eos
		636	282	36	9
		587	240	57	8
		600	130	25	5
		600	286	31	10
		552	146	21	3
3a ≥5 nuclei	n=5; 5; 5; 5	Ctr	1:2 Eos	1:1 Eos	2:1 Eos
		308	93	12	3
		314	101	26	1
		335	45	6	3
		342	91	7	1
		343	63	3	0
3a cell viability	n=5; 5; 5; 5	Ctr DAPI-	Ctr DAPI+	Eos DAPI-	Eos DAPI+
		85.28	13.8	85.17	14.13
		84.53	14.65	84.88	14.46
		83.1	15.97	82.3	16.74
		83.1	16.01	81.64	17.52
		83.11	16.04	82.49	16.59
3c ≥3 nuclei	n=5; 5; 5; 5	Ctr	1:4 Eos spn	1:3 Eos spn	1:2 Eos spn
		700	427	341	91
		614	428	289	83
		705	438	386	103
		644	441	313	67
		722	422	274	37
3c ≥5 nuclei	n=5; 5; 5; 5	Ctr	1:4 Eos spn	1:3 Eos spn	1:2 Eos spn
		415	223	151	29
		295	179	153	31
		301	200	159	39
		336	205	144	13
		352	190	135	4
3c cell viability	n=5; 5; 5; 5	Ctr DAPI-	Ctr DAPI+	Eos spn DAPI-	Eos spn DAPI+
		85.28	13.8	84.77	14.51
		84.53	14.65	84.17	15.1
		83.1	15.97	81.13	17.94
		83.1	16.01	81.34	17.73
		83.11	16.04	83.55	15.64
3i	n=5; 5; 5	Ctr	1:1 Eos/BMMs	1:2 Eos spn
		0.876457	0.441331	0.18454
		2.31873	0.644811	0.40362
		2.74432	0.930629	0.4186
		1.7622	0.56562	0.205833
		1.25783	0.21032	0.234425

## Sheet: Figure 4
Figure	Sample size	Data
4c	n= 3; 3; 5	CysC	MPO	EPO/EPX
		586.31	333.63	452
		493.86	229.42	764
		689.61	246.54	843
				538
				354
4d	n=10; 10; 10; 5; 5; 5; 5; 5; 5	Ctr	Eos	Eos spn	0.1µM CyC	0.8µM CyC	5 µg/mL MPO	10 µg/mL MPO	0.05 µg/mL EPX	0.1 µg/mL EPX
		1.45076	0.555609	1.18067	1.50233	1.46351	1.11192	0.574128	0.218023	0.038584
		0.661715	0.131185	0.366548	0.613354	0.539596	0.632267	0.232558	0.0581395	0.0501592
		1.06685	0.165911	0.621202	0.900621	1.24224	0.3125	0.261628	0.0436047	0.0540176
		1.02633	0.150477	0.520884	0.993789	0.694876	0.65407	0.225291	0.109012	0.0733095
		1.0109	0.154336	0.636635	0.830745	0.931677	0.486919	0.56686	0.065407	0.0424424
		1.43895	0.25436	0.436047
		0.96657	0.123547	0.239826
		0.843023	0.210756	0.0726744
		0.850291	0.0872093	0.203488
		0.901163	0.3125	0.25436
4e	n=5; 5; 5; 5; 5; 5	Ctr DAPI-	Ctr DAPI+	MPO DAPI-	MPO DAPI+	EPX DAPI-	EPX DAPI+
		85.28	13.8	62.48	35.31	84.77	14.59
		84.53	14.65	72.76	25.93	86.17	13.23
		83.1	15.97	71.97	26.63	79.02	19.86
		83.1	16.01	72.74	25.92	79.65	19.51
		83.11	16.04	71.69	26.88	79.34	19.81
4g	n= 10; 10; 10	Ctr	Eos spn	Eos spn+ Inh.
		0.993059	0.344367	0.630005
		0.955686	0.357715	0.664709
		0.961025	0.461826	0.686065
		1.30806	0.630005	0.982381
		0.782168	0.432461	0.616658
		1.43895	0.436047	0.726744
		0.96657	0.239826	0.3125
		0.843023	0.0726744	0.268895
		0.850291	0.203488	0.581395
		0.901163	0.25436	0.574128
4i	n= 5; 5; 5; 5; 5; 5	Ctr	Eos	Eos spn	MPO	EPX 0.05	EPX 0.1
		6.73	2.56	5.99	11.4	4.56	2.35
		11.82	3.14	7.9	9.92	9.14	7.54
		13.41	4.28	8.01	13.35	10.06	4.99
		8.57	2.02	4.99	15.26	7.45	4.28
		9.56	2.88	4.85	7.61	7.4	2.47
4k phospho-p38	n= 5; 5; 5; 5	Ctr	Eos	Eos spn	EPX
		1495	1167	1132	1094
		1460	1139	1216	1341
		1496	1217	1381	1274
		1518	1075	1447	1564
		1283	951	1207	1334
4k phospho-JNK	n= 5; 5; 5; 5	Ctr	Eos	Eos spn	EPX
		864	822	739	792
		802	700	755	799
		842	844	811	770
		917	683	809	833
		830	692	737	820
4k phospho ERK1/2	n= 5; 5; 5; 5	Ctr	Eos	Eos spn	EPX
		666	724	645	667
		604	672	627	742
		707	673	717	768
		718	743	712	776
		587	700	671	762

## Sheet: Figure 5
Figure	Sample size	Data
5b BM Eos	n= 10; 9; 7; 8	WT Sham	WT OVX	ΔdblGATA Sham	ΔdblGATA OVX
		2.56	2.62	0.07	0.05
		1.82	1.09	0.03	0.06
		1.48	2.08	0.09	0.1
		2.09	0.91	0.08	0.14
		1.15	1.27	0.07	0.09
		2.13	1.44	0.08	0.08
		2.09	1.25	0.08	0.31
		1.4	1.65		0.12
		1.27	3.15
		1.83
5b BM OCPs	n= 11; 12; 8; 9	WT Sham	WT OVX	ΔdblGATA Sham	ΔdblGATA OVX
		2.63	1.68	2.04	1.37
		1.83	2.69	1.78	2.7
		2.07	1.29	1.9	2.36
		2.59	2.03	1.8	2.23
		1.86	2.42	1.24	1.25
		1.69	1.87	1.47	0.48
		1.43	1.01	0.74	1.55
		1.56	2.59	1.34	0.49
		0.8	1.46		1.44
		1.69	0.79
		0.93	1.07
			0.79
5d BV/TV	n= 11; 11; 13; 13	WT Sham	WT OVX	ΔdblGATA Sham	ΔdblGATA OVX
		15.7018	12.7821	12.6412	10.2385
		10.3137	13.7775	10.6499	10.9499
		13.303	11.331	10.4382	6.8556
		17.7334	13.7372	13.0312	9.3638
		11.1782	11.6296	14.1177	10.461
		14.8685	10.8902	10.2191	11.6928
		18.3741	8.5619	12.6179	8.0581
		14.3319	12.8974	12.1101	10.7853
		15.3924	12.151	9.9138	7.2885
		10.0637	12.0322	11.1196	8.4456
		18.1927	15.1898	12.3452	9.9076
				13.7133	10.4791
				11.2222	8.2388
5d Tb.N	n= 11; 11; 13; 13	WT Sham	WT OVX	ΔdblGATA Sham	ΔdblGATA OVX
		3.4929	3.2714	3.6806	3.2899
		2.7477	3.1817	2.9449	3.4508
		3.4504	3.1939	2.9251	2.5905
		3.6644	3.3538	3.6295	2.9162
		3.1448	3.2994	3.5484	3.0386
		3.5721	3.3036	3.0574	3.4008
		3.3972	3.2592	3.152	2.8882
		3.6417	4.0729	3.3793	3.992
		4.023	3.9216	3.0421	2.9778
		3.1366	3.4308	3.6125	2.8309
		3.7937	3.911	3.8581	3.5576
				3.4836	3.0799
				3.1167	3.0027
5d Tb.Th	n= 11; 11; 13; 13	WT Sham	WT OVX	ΔdblGATA Sham	ΔdblGATA OVX
		0.0449531	0.0390722	0.0343455	0.0311215
		0.0375362	0.0433029	0.0361643	0.0317312
		0.0385548	0.0354773	0.0356856	0.0264643
		0.0483936	0.0409607	0.0359031	0.0321093
		0.0355455	0.0352479	0.0397866	0.0344264
		0.0416236	0.0329652	0.0334242	0.0343822
		0.0540856	0.0262696	0.0400312	0.0278999
		0.0393553	0.0316663	0.0358367	0.027017
		0.0382612	0.0309849	0.0325887	0.0244758
		0.0320848	0.0350713	0.030781	0.0298334
		0.0479552	0.0388386	0.0319981	0.0278488
				0.0393655	0.0340248
				0.0360068	0.0274379
5d Tb.Sp	n= 11; 11; 13; 13	WT Sham	WT OVX	ΔdblGATA Sham	ΔdblGATA OVX
		0.241339	0.266607	0.237349	0.272843
		0.326409	0.270998	0.303408	0.258053
		0.251265	0.277622	0.306188	0.35956
		0.224501	0.257213	0.239614	0.310801
		0.282444	0.267839	0.242033	0.294668
		0.238321	0.269739	0.293652	0.259664
		0.240272	0.280551	0.277227	0.318336
		0.235244	0.213858	0.260087	0.223482
		0.210311	0.224013	0.296131	0.31134
		0.286733	0.256408	0.246037	0.323407
		0.21564	0.260087	0.227197	0.253238
				0.247696	0.290666
				0.284848	0.305593
5f Oc.S/BS	n= 12; 11; 13; 13	WT Sham	WT OVX	ΔdblGATA Sham	ΔdblGATA OVX
		13.2778	15.8879	12.2136	17.0281
		9.5385	15.0544	13.5461	18.1024
		11.8293	13.1668	15.3493	20.9468
		12.9013	11.9181	17.5576	20.3719
		13.0452	14.6456	11.9468	14.7887
		11.0027	15.6257	12.9157	16.0594
		12.0867	13.8599	15.8026	19.9692
		17.1616	13.4511	15.5895	15.1811
		12.2186	15.4245	23.8533	19.684
		14.454	15.7955	20.123	17.3732
		12.5838	19.6047	18.1093	18.3966
		15.5575		15.5128	20.0591
				21.9386	15.452
5f Oc.N/B.Pm	n= 12; 11; 13; 13	WT Sham	WT OVX	ΔdblGATA Sham	ΔdblGATA OVX
		7.5809	7.6555	5.8802	8.7035
		4.6474	7.5331	7.2102	8.4835
		6.4111	6.5769	7.7065	9.762
		7.0204	6.0716	8.6407	9.8968
		6.3983	7.437	5.9932	8.4915
		5.4875	7.9108	7.1406	8.4571
		5.4433	6.7061	7.5225	10.2292
		9.1706	6.881	8.3573	6.9935
		6.1497	7.8486	9.973	8.6982
		7.4089	8.103	8.7351	7.8048
		6.1212	8.5361	8.0421	7.8749
		7.6062		7.163	9.1312
				9.812	6.9949
5f Oc.N/T.Ar	n= 12; 11; 13; 13	WT Sham	WT OVX	ΔdblGATA Sham	ΔdblGATA OVX
		56.2599	50.0884	45.6157	57.1001
		21.3046	47.9354	41.2685	56.487
		45.6091	42.0114	41.8393	41.7969
		50.7108	40.7254	58.4293	53.0883
		41.2454	49.0751	42.0571	50.2982
		37.8555	52.2676	42.1345	57.0912
		41.5783	43.7137	46.6644	52.9679
		66.7928	56.0515	49.8298	55.8365
		49.4799	61.5578	60.6781	51.8037
		46.4772	55.5993	63.1111	44.1896
		46.4438	66.7692	62.0541	56.0317
		58.3136		49.9054	56.2453
				61.1617	42.0073
5g	n= 5; 5; 5; 6	WT Sham	WT OVX	ΔdblGATA Sham	ΔdblGATA OVX
		1.66216	0.55561	0.19683	0.15897
		0.92627	1.14007	0.14177	0.10588
		0.50201	0.33229	0.24209	0.15664
		1.88577	0.57247	0.35903	0.1357
		0.6861	0.97545	0.18229	0.12571
					0.15069
5i BM Eos	n= 4; 5; 9; 9	WT Ctr	WT STA	ΔdblGATA Ctr	ΔdblGATA STA
		3.68	4.22	0.25	0.32
		4.05	3.41	0.2	0.35
		3.21	1.85	0.31	0.28
		4.1	2.66	0.28	0.3
			2.98	0.26	0.37
				0.21	0.36
				0.16	0.26
				0.18	0.3
				0.25	0.26
5i BM OCPs	n= 5; 5; 9; 9	WT Ctr	WT STA	ΔdblGATA Ctr	ΔdblGATA STA
		0.22	0.76	1.54	1.79
		0.5	1.59	0.98	0.81
		0.96	0.91	0.41	1.91
		0.41	1.45	0.99	1.55
		0.65	0.64	0.99	2.32
				0.74	1.47
				1.53	2.07
				1.73	1.89
				1.26	1.77
5k BV/TV	n= 5; 5; 9; 9	WT Ctr	WT STA	ΔdblGATA Ctr	ΔdblGATA STA
		12.119	10.4222	14.1271	8.9042
		10.5621	15.521	14.9324	9.1237
		15.9291	14.8973	13.5044	12.7042
		21.773	13.4875	14.5682	11.3878
		14.4448	11.9366	14.1416	12.1953
				12.4525	7.9696
				13.075	10.8128
				11.8268	10.1855
				11.6645	9.9676
5k Tb.N	n= 5; 5; 9; 9	WT Ctr	WT STA	ΔdblGATA Ctr	ΔdblGATA STA
		3.2836	3.0303	4.2377	3.3562
		3.1533	4.1794	4.3704	3.4509
		3.9379	3.011	4.2079	4.2363
		4.3431	3.4133	3.866	3.5691
		3.3069	3.2169	3.8644	4.2211
				3.3441	3.2059
				3.5743	3.9425
				3.8697	3.6114
				3.3946	3.3444
5k Tb.Th	n= 5; 5; 9; 9	WT Ctr	WT STA	ΔdblGATA Ctr	ΔdblGATA STA
		0.0369076	0.0305014	0.0333365	0.026531
		0.0334955	0.0354353	0.034167	0.0264388
		0.040451	0.0457786	0.0320933	0.0299886
		0.0501317	0.0350027	0.0376828	0.0319069
		0.0436808	0.0343629	0.0365944	0.0288912
				0.0372368	0.0248592
				0.0365806	0.0274263
				0.0305625	0.0282037
				0.0343618	0.0298039
5k Tb.Sp	n= 5; 5; 9; 9	WT Ctr	WT STA	ΔdblGATA Ctr	ΔdblGATA STA
		0.267636	0.301903	0.20264	0.271429
		0.283635	0.206996	0.194645	0.263344
		0.213493	0.291718	0.205558	0.206065
		0.180116	0.263416	0.220982	0.248278
		0.258718	0.282755	0.222176	0.208014
				0.261794	0.287066
				0.243195	0.226221
				0.227856	0.248696
				0.260222	0.269203
5m Oc.S/BS	n= 5; 5; 9; 9	WT Ctr	WT STA	ΔdblGATA Ctr	ΔdblGATA STA
		14.36	16.6019	15.3581	18.9904
		12.4895	16.4495	16.4993	20.3511
		9.2017	17.0224	17.9778	18.6955
		13.2163	13.4225	13.3298	22.1271
		11.9514	15.3907	19.5489	23.3685
				17.6735	23.0109
				17.5258	22.0641
				20.6557	21.2154
				23.6718	26.6834
5m Oc.N/B.Pm	n= 5; 5; 9; 9	WT Ctr	WT STA	ΔdblGATA Ctr	ΔdblGATA STA
		7.2012	8.0472	7.2211	9.6277
		6.5911	7.5604	7.9011	9.6568
		4.6286	8.0525	8.6428	9.4918
		6.3513	6.5223	6.839	10.9736
		5.9764	7.8133	9.8358	11.5136
				9.283	12.0827
				8.9891	11.1994
				10.3929	10.9182
				11.3121	13.9562
5m Oc.N/T.Ar	n= 5; 5; 9; 9	WT Ctr	WT STA	ΔdblGATA Ctr	ΔdblGATA STA
		47.2916	54.9942	61.202	64.6243
		42.4601	66.2303	69.0623	66.6483
		36.4536	52.409	72.7351	80.4204
		55.1695	50.5633	52.8797	78.3312
		39.1207	54.282	76.0194	97.2002
				62.0877	77.4722
				64.2596	88.3066
				80.4348	78.8601
				76.8001	93.3501
5n	n= 6; 6; 9; 9	WT Ctr	WT STA	ΔdblGATA Ctr	ΔdblGATA STA
		1.66216	0.55561	0.0238	0.01618
		1.03564	0.29904	0.0244	0.01269
		1.1579	0.94213	0.02136	0.02262
		0.89431	1.38428	0.01892	0.02332
		1.93145	1.0589	0.06328	0.04067
		0.48278	2.7669	0.02793	0.02196
				0.0347	0.02387
				0.0474	0.02123
				0.02753	0.02077

## Sheet: Figure 6
Figure	Sample size	Data
6b BM Eos	n= 10; 10; 8; 8	4get Sham	4get OVX	IL-5tg/4get Sham	IL-5tg/4get OVX
		3.5	1.52	61.29	60.49
		3.95	8.96	53.31	50.65
		4.13	2.32	55.69	45.12
		3.75	3.19	58.04	61.33
		10.85	4.3	51.95	56.57
		3.37	3.64	55.69	55.34
		3.17	2.96	56.28	60.13
		3.82	2.48	60.6	45.77
		2.28	3.8
		8.96	5.21
6b BM OCPs	n= 10; 10; 8; 8	4get Sham	4get OVX	IL-5tg/4get Sham	IL-5tg/4get OVX
		3.62	2.2	1.21	1.3
		2.49	1.69	1.3	1.15
		2.06	2.45	0.82	1.64
		1.55	3.03	1.14	0.87
		1.73	1.79	1.18	1.1
		2.25	2.32	0.84	0.88
		1.71	2.39	1.29	0.72
		1.99	1.58	0.68	0.67
		1.5	2.74
		1.93	2.3
6d BV/TV	n= 7; 10; 5; 6	4get Sham	4get OVX	IL-5tg/4get Sham	IL-5tg/4get OVX
		15.8672	9.1793	20.9434	17.8889
		10.6697	8.024	20.5602	15.3266
		12.9052	8.1798	16.5674	16.9051
		11.8126	9.8155	15.0635	16.6094
		8.5615	7.9616	18.6371	15.6685
		15.8926	10.506		15.1015
		14.0276	9.0528
			8.0742
			10.6977
			11.9781
6d Tb.N	n= 7; 10; 5; 6	4get Sham	4get OVX	IL-5tg/4get Sham	IL-5tg/4get OVX
		3.977	2.9022	4.4891	4.0686
		2.5983	2.431	4.3987	3.6399
		3.4026	2.7163	4.106	4.4096
		3.1098	3.096	3.8107	4.0644
		2.5261	2.6221	3.8873	3.8762
		3.7567	2.9511		3.8534
		3.5439	3.0622
			2.5969
			3.1212
			3.5955
6d Tb.Th	n= 7; 10; 5; 6	4get Sham	4get OVX	IL-5tg/4get Sham	IL-5tg/4get OVX
		0.0398977	0.0316289	0.0466544	0.0439678
		0.0410634	0.0330065	0.0467419	0.0421067
		0.0379275	0.030114	0.0403492	0.0383373
		0.0379853	0.031704	0.0395292	0.0408658
		0.0338916	0.0303635	0.0479437	0.0404227
		0.0423049	0.0356008		0.0391896
		0.0395821	0.0295631
			0.0310921
			0.0342739
			0.0333143
6d Tb.Sp	n= 7; 10; 5; 6	4get Sham	4get OVX	IL-5tg/4get Sham	IL-5tg/4get OVX
		0.21155	0.312938	0.17611	0.201815
		0.343796	0.37834	0.1806	0.232622
		0.255965	0.338035	0.203196	0.188442
		0.283579	0.291297	0.222887	0.205174
		0.361969	0.351011	0.209306	0.217565
		0.223888	0.303261		0.220319
		0.242591	0.297001
			0.353989
			0.286111
			0.244812
6f Oc.S/BS	n= 7; 10; 5; 6	4get Sham	4get OVX	IL-5tg/4get Sham	IL-5tg/4get OVX
		12.8249	18.6948	8.584	7.3922
		10.1526	15.7439	10.3617	7.5422
		12.3319	20.4946	9.1691	7.0074
		10.3216	12.2486	7.6492	5.6429
		14.0471	12.2128	5.3002	9.1653
		10.129	14.4503		5.7553
		9.5505	14.4268
			12.7136
			14.4141
			15.9449
6f Oc.N/B.Pm	n= 7; 10; 5; 6	4get Sham	4get OVX	IL-5tg/4get Sham	IL-5tg/4get OVX
		6.255	10.0242	4.0284	3.8487
		5.2272	8.8347	4.8269	3.5631
		6.4539	10.7943	4.474	3.8834
		5.4771	6.7551	3.9449	2.7834
		7.4805	7.318	2.7812	4.4137
		5.3349	7.5811		2.9326
		4.9062	8.1644
			7.1409
			7.3113
			7.9592
6f Oc.N/T.Ar	n= 7; 10; 5; 6	4get Sham	4get OVX	IL-5tg/4get Sham	IL-5tg/4get OVX
		49.7522	58.1846	36.167	31.3179
		27.1643	42.9549	42.4639	25.9392
		43.92	58.6407	36.7405	34.2484
		34.0652	41.827	30.0662	22.6254
		36.6527	38.3772	21.6226	34.2163
		40.0831	44.7446		22.6016
		34.7744	50.0019
			37.0876
			45.6407
			57.2347
6g	n= 10; 10; 8; 8	4get Sham	4get OVX	IL-5tg/4get Sham	IL-5tg/4get OVX
		2.49083	0.21516	19.605	13.4231
		0.63757	1.129	9.20961	28.9327
		1.60893	0.98118	17.4107	16.5551
		1.82174	1.47668	22.7408	33.5628
		2.08677	0.84049	19.0755	23.2786
		2.61244	2.00036	7.00929	56.6529
		0.91326	0.81781	1.21204	5.2322
		1.22228	2.01787	5.2268	7.91034
		0.09027	0.37964
		0.39109	0.85881
6i BM Eos	n= 5; 5; 6; 6	4get Ctr	4get STA	IL-5tg/4get Ctr	IL-5tg/4get STA
		2.69	2.51	57.41	57.2
		2.82	2.29	55.95	64.3
		2.93	2.55	53.03	65.72
		2.79	2.2	53.61	62.87
		2.72	3.88	54.27	64.03
				52.07	65.49
6i BM OCPs	n= 5; 5; 6; 6	4get Ctr	4get STA	IL-5tg/4get Ctr	IL-5tg/4get STA
		0.93	1.56	0.83	0.76
		0.78	3.44	0.57	0.95
		0.74	1.74	0.81	0.81
		1.36	2.07	0.67	0.83
		0.98	2.51	0.78	0.76
				0.65	0.74
6k BV/TV	n= 5; 5; 6; 6	4get Ctr	4get STA	IL-5tg/4get Ctr	IL-5tg/4get STA
		11.7433	11.1947	13.9257	16.9573
		16.2069	8.1775	17.4513	15.2534
		13.1588	10.6184	21.9904	15.2575
		12.3472	7.0366	24.8236	18.7599
		13.0854	8.8966	18.4014	17.1557
				21.5537	21.3987
6k Tb.N	n= 5; 5; 6; 6	4get Ctr	4get STA	IL-5tg/4get Ctr	IL-5tg/4get STA
		4.3618	4.2071	4.4973	5.6014
		4.1371	3.1526	5.1718	4.8421
		4.2312	4.2701	5.0078	4.4998
		4.1755	3.0589	4.93	4.7383
		4.1567	3.3635	4.502	4.3255
				4.9984	5.7263
6k Tb.Th	n= 5; 5; 6; 6	4get Ctr	4get STA	IL-5tg/4get Ctr	IL-5tg/4get STA
		0.0269234	0.0266089	0.0309646	0.0302731
		0.0391745	0.0259392	0.0337435	0.031502
		0.0310992	0.024867	0.0439123	0.033907
		0.0295708	0.0230035	0.0503523	0.0395918
		0.03148	0.0264506	0.0408736	0.0396614
				0.0431215	0.037369
6k Tb.Sp	n= 5; 5; 6; 6	4get Ctr	4get STA	IL-5tg/4get Ctr	IL-5tg/4get STA
		0.202342	0.211083	0.191391	0.148253
		0.20254	0.291263	0.159614	0.175022
		0.205238	0.209321	0.155776	0.188325
		0.209923	0.303908	0.152488	0.171453
		0.209094	0.270862	0.181249	0.191524
				0.156944	0.137263
6m Oc.S/BS	n= 5; 5; 6; 6	4get Ctr	4get STA	IL-5tg/4get Ctr	IL-5tg/4get STA
		11.0209	17.0257	6.2644	5.3097
		8.3273	19.5984	5.9046	10.4665
		10.8158	18.1002	9.8231	7.9513
		13.1825	20.7098	9.2034	8.3697
		12.8999	19.4762	11.8356	10.2181
				8.488	8.5882
6m Oc.N/B.Pm	n= 5; 5; 6; 6	4get Ctr	4get STA	IL-5tg/4get Ctr	IL-5tg/4get STA
		5.5043	8.3937	3.2006	2.6159
		4.496	9.3642	3.216	5.4705
		5.6374	8.8831	4.8816	4.2626
		6.6588	10.3671	4.1407	4.2231
		6.7367	9.8171	5.1276	4.8832
				3.7267	4.6035
6m Oc.N/T.Ar	n= 5; 5; 6; 6	4get Ctr	4get STA	IL-5tg/4get Ctr	IL-5tg/4get STA
		48.0171	70.6264	28.7882	29.3052
		37.2012	59.0424	33.2651	52.9772
		47.7066	75.8631	48.8917	38.3613
		55.6069	63.4245	40.8268	40.0212
		56.0054	66.0386	46.1687	42.2448
				37.2548	52.7228
6n	n= 5; 5; 6; 6	4get Ctr	4get STA	IL-5tg/4get Ctr	IL-5tg/4get STA
		1.28693	0.21257	23.914	41.5049
		1.48076	0.53506	11.5525	29.5616
		0.29642	0.73403	18.1926	16.9623
		0.68144	0	5.41176	2.19405
		2.59788	2.00485	6.91442	5.78478
				11.9606	9.63094

## Sheet: Figure 7
Figure	Sample size	Data
7b BM Eos	n= 5; 6; 4	Ctr	STA	STA+EPX
		6.37	5.55	5.9
		6.38	4.91	5.59
		6.65	5.79	5.76
		7.14	6.17	5.35
		5.79	7.24
			5.4
7b BM OCPs	n= 5; 6; 4	Ctr	STA	STA+EPX
		0.23	1.51	0.44
		0.33	0.55	1.09
		0.85	1.02	0.25
		0.74	0.27	0.44
		0.24	1.36
			0.41
7d BV/TV	n= 5; 6; 4	Ctr	STA	STA+EPX
		15.2674	11.07	15.3633
		15.4837	15.133	12.8879
		14.9384	11.3269	12.5697
		20.9322	11.3258	18.9887
		19.2127	13.7633
			8.7317
7d Tb.N	n= 5; 6; 4	Ctr	STA	STA+EPX
		3.724	3.4587	4.2105
		4.0595	4.4538	3.6736
		3.9063	3.518	3.5354
		4.4734	3.4131	4.4181
		4.4035	3.8474
			2.9602
7d Tb.Th	n= 5; 6; 4	Ctr	STA	STA+EPX
		0.0409969	0.0320059	0.036488
		0.0381422	0.0339779	0.0350829
		0.0382423	0.0321975	0.0355534
		0.0467921	0.0331834	0.0429792
		0.0436302	0.0357729
			0.0294975
7d Tb.Sp	n= 5; 6; 4	Ctr	STA	STA+EPX
		0.227529	0.257118	0.201014
		0.208196	0.190551	0.237132
		0.217758	0.252059	0.247297
		0.17675	0.259805	0.183362
		0.18346	0.224143
			0.308322
7f Oc.S/BS	n= 5; 6; 4	Ctr	STA	STA+EPX
		15.6598	23.8402	17.5515
		13.5605	22.6355	14.7268
		15.9016	23.6403	14.506
		13.179	20.2267	13.3752
		14.1769	22.2287
			20.6679
7f Oc.N/B.Pm	n= 5; 6; 4	Ctr	STA	STA+EPX
		7.3173	11.1093	8.3023
		6.8409	11.0137	6.8851
		7.4406	11.1219	6.7734
		6.7912	9.9051	6.4108
		7.0729	10.4914
			9.9886
7f Oc.N/T.Ar	n= 5; 6; 4	Ctr	STA	STA+EPX
		54.5001	76.8479	69.9139
		55.5404	98.1048	50.586
		58.1294	78.253	47.8937
		60.7604	67.6145	56.6473
		62.2919	80.7293
			59.1359

## Sheet: Figure 8
Figure	Sample size	Data
8b NFATC1	n= 34; 34	NFATC1	RNASE2
		0.00617545	0.00292173
		0.00324575	0.0124624
		0.00249172	0.0193799
		0.00632406	0.00901789
		0.00361575	0.00595453
		0.00380252	0.00787201
		0.00375227	0.00831119
		0.00205696	0.0181844
		0.00188224	0.00460504
		0.00227973	0.00766154
		0.00329794	0.0148728
		0.0039781	0.00425379
		0.00478073	0.00639018
		0.0246049	0.0026216
		0.00278384	0.0017807
		0.00196703	0.00130361
		0.00398515	0.00881429
		0.00856747	0.001823
		0.00356209	0.00202354
		0.00420484	0.0090415
		0.00275446	0.00524858
		0.000725288	0.0100087
		0.00376772	0.00900769
		0.00326141	0.0126268
		0.00308353	0.00741901
		0.00395018	0.00818604
		0.00586973	0.00550094
		0.00411219	0.00420295
		0.00333143	0.015212
		0.0031131	0.00850072
		0.00736973	0.00671603
		0.00844778	0.00472436
		0.00795283	0.0103887
		0.00730156	0.00256442
8b ACP5	n= 34; 34	ACP5	RNASE2
		0.00204489	0.00292173
		0.000970154	0.0124624
		0.00135994	0.0193799
		0.00154457	0.00901789
		0.000635996	0.00595453
		0.00286278	0.00787201
		0.00100866	0.00831119
		0.000999967	0.0181844
		0.000501353	0.00460504
		0.0014266	0.00766154
		0.00130065	0.0148728
		0.00152055	0.00425379
		0.00118892	0.00639018
		0.00322037	0.0026216
		0.00158186	0.0017807
		0.000587244	0.00130361
		0.00109034	0.00881429
		0.00235426	0.001823
		0.00193825	0.00202354
		0.00115437	0.0090415
		0.00479265	0.00524858
		0.00146753	0.0100087
		0.0020748	0.00900769
		0.000966819	0.0126268
		0.00138748	0.00741901
		0.00143999	0.00818604
		0.00171254	0.00550094
		0.00574338	0.00420295
		0.000868343	0.015212
		0.00101944	0.00850072
		0.0017224	0.00671603
		0.00253067	0.00472436
		0.00136059	0.0103887
		0.000774293	0.00256442
8c	n= 25; 25; 25	Eos:HC	trab.BMD:HC	Eos:RA	trab.BMD:RA	Eos:RA.GLC	trab.BMD:RA.GLC
		203	170	301	78	88	77
		51	171	167	98	58	78
		186	172	260	99	75	79
		134	175	139	107	80	85
		77	179	145	113	55	87
		67	180	310	125	69	90
		90	183	210	132	84	91
		110	186	170	133	57	92
		157	188	124	137	96	92
		176	190	129	139	59	94
		145	193	189	140	61	95
		168	196	256	158	99	102
		187	197	335	148	79	105
		124	200	402	151	89	114
		295	204	307	155	95	119
		98	208	123	159	70	142
		287	211	351	161	80	147
		145	217	411	167	89	171
		177	218	312	172	98	173
		299	220	312	174	124	137
		87	225	356	174	145	127
		219	229	300	179	189	128
		67	233	245	181	101	108
		156	236	203	195	105	111
		187	241	400	200	104	95
8d	n= 25; 25; 25	Eos:HC	cort.BMD:HC	Eos:RA	cort.BMD:RA	Eos:RA.GLC	cort.BMD:RA.GLC
		203	798	301	789	88	771
		51	801	167	790	58	810
		186	803	260	780	75	806
		134	803	139	809	80	780
		77	804	145	805	55	809
		67	804	310	798	69	779
		90	805	210	771	84	807
		110	806	170	804	57	799
		157	807	124	794	96	780
		176	808	129	801	59	801
		145	808	189	784	61	822
		168	809	256	800	99	794
		187	810	335	807	79	773
		124	812	402	823	89	822
		295	812	307	785	95	789
		98	812	123	810	70	804
		287	813	351	812	80	834
		145	814	411	819	89	777
		177	816	312	781	98	797
		299	816	312	819	124	786
		87	816	356	799	145	829
		219	817	300	808	189	793
		67	818	245	822	101	773
		156	818	203	814	105	819
		187	820	400	834	104	778
8e	n= 25; 25; 25	ECP:HC	trab.BMD:HC	ECP:RA	trab.BMD:RA	ECP:RA.GLC	trab.BMD:RA.GLC
		5	170	11	78	11	77
		10	171	13	98	5	78
		8	172	15	99	8	79
		19	175	35	107	10	85
		6	179	12	113	15	87
		17	180	34	125	11	90
		7	183	10	132	16	91
		25	186	14	133	7	92
		10	188	13	137	13	92
		14	190	11	139	5	94
		15	193	18	140	12	95
		9	196	20	158	14	102
		9	197	22	148	10	105
		11	200	18	151	8	114
		14	204	13	155	14	119
		13	208	42	159	11	142
		9	211	62	161	7	147
		12	217	57	167	15	171
		18	218	90	172	5	173
		32	220	75	174	12	137
		9	225	30	174	7	127
		14	229	32	179	5	128
		18	233	9	181	9	108
		6	236	11	195	14	111
		6	241	95	200	12	95
8f	n= 25; 25; 25	ECP:HC	cort.BMD:HC	ECP:RA	cort.BMD:RA	ECP:RA.GLC	cort.BMD:RA.GLC
		5	798	11	789	11	771
		10	801	13	790	5	810
		8	803	15	780	8	806
		19	803	35	809	10	780
		6	804	12	805	15	809
		17	804	34	798	11	779
		7	805	10	771	16	807
		25	806	14	804	7	799
		10	807	13	794	13	780
		14	808	11	801	5	801
		15	808	18	784	12	822
		9	809	20	800	14	794
		9	810	22	807	10	773
		11	812	18	823	8	822
		14	812	13	785	14	789
		13	812	42	810	11	804
		9	813	62	812	7	834
		12	814	57	819	15	777
		18	816	90	781	5	797
		32	816	75	819	12	786
		9	816	30	799	7	829
		14	817	32	808	5	793
		18	818	9	822	9	773
		6	818	11	814	14	819
		6	820	95	834	12	778

## Sheet: Sup. Figure 2
Sup. Figure	Sample size	Data
2c Neutrophils	n=10; 8	WT	ΔdblGATA
		26.91	33.59
		24.77	26.98
		28.81	27.62
		24.72	26.43
		23.68	34.56
		29.64	27.41
		27.6	29.08
		29.07	25.22
		31.74
		27.73
2c Eosinophils	n=10; 8	WT	ΔdblGATA
		6.8	0.44
		7.06	0.14
		9.27	0.37
		5.45	0.56
		14.51	0.52
		6.32	0.32
		7.03	0.29
		6.12	0.68
		8.56
		6.65
2c Basophils	n=10; 8	WT	ΔdblGATA
		0.85	0.47
		0.96	0.35
		0.91	0.22
		0.76	0.27
		0.84	0.93
		1.24	0.69
		1.37	0.87
		1.03	0.58
		1.71
		1.33
2c Mast cells	n=10; 8	WT	ΔdblGATA
		3.99	4.55
		4.5	3.7
		5.68	3.76
		3.5	3.46
		3.73	6.52
		5.44	3.69
		5.26	2.74
		4.35	3.36
		6.12
		4.58
2c LSK	n=10; 8	WT	ΔdblGATA
		0.56	1.01
		0.74	0.62
		1.16	0.53
		0.74	0.6
		0.75	0.18
		0.21	0.11
		0.27	0.21
		0.15	0.26
		0.29
		0.17
2c MP	n=10; 8	WT	ΔdblGATA
		3.47	4.94
		3.58	4.41
		5.76	3.85
		3.52	3.9
		4.55	6.65
		7.52	3.84
		7.96	4.95
		5.03	5.25
		6.04
		5.65
2c CMP	n=10; 8	WT	ΔdblGATA
		39.44	37.45
		31.84	36.72
		33.05	36.8
		38.67	41.78
		32.64	12.25
		14.46	16.39
		18.6	18.75
		16.49	18.85
		13.06
		15.23
2c GMP	n=10; 8	WT	ΔdblGATA
		19.87	16.33
		16.19	14.27
		13.95	13.79
		16.71	16.08
		17.12	47.66
		36.31	45.11
		34.26	30.53
		36.4	37.56
		45.43
		40.95
2c MEP	n=10; 8	WT	ΔdblGATA
		13.08	18.07
		21.13	20.93
		15.35	19.01
		16.35	10
		20.11	10.16
		10.26	9.16
		11.37	14.67
		10.85	9.99
		9.08
		6.38
2c ProErys	n=10; 8	WT	ΔdblGATA
		0.57	0.3
		0.63	0.34
		0.67	0.54
		0.38	0.56
		0.46	0.9
		0.72	0.43
		0.69	0.42
		0.54	0.73
		0.45
		0.51
2c EryA	n=10; 8	WT	ΔdblGATA
		7.18	8.38
		8.03	6.21
		6.19	8.78
		8.04	10.16
		8.05	14.52
		13.23	13.31
		10.77	11.75
		12.25	13.46
		10.56
		11.88
2c EryB	n=10; 8	WT	ΔdblGATA
		52.12	59.98
		63.94	62.61
		56.85	64.5
		52.54	66.33
		60.96	63.26
		58.62	57.56
		64.25	57.89
		54.4	60.61
		58.22
		48.25
2c EryC	n=10; 8	WT	ΔdblGATA
		40.08	31.35
		27.69	30.71
		36.46	26.17
		39	23.06
		30.58	21.25
		25.35	27.55
		23.19	28.69
		31.05	24.46
		29.72
		36.45
2c MK	n=10; 8	WT	ΔdblGATA
		28.81	20.5
		26.47	18.31
		37.76	17.37
		23.05	18.8
		31.54	22.4
		26.48	16.35
		23.4	16.32
		20.69	19.68
		25.9
		24.84

## Sheet: Sup. Figure 3
Sup. Figure	Sample size	Data
3b BV/TV	n=15; 16	WT 5 month	ΔdblGATA 5 month
		7.18	6.51
		10.36	4.83
		6.8	7.9
		9.44	5.52
		6.73	4.54
		8.16	4.52
		6.58	10.26
		2.35	2.61
		6.11	4.74
		6.98	4.05
		11.32	5.79
		9.12	5.96
		8.27	4.91
		4.43	6.9
		6.67	2.04
			8.2
3b Tb.N	n=15; 16	WT 5 month	ΔdblGATA 5 month
		3.2732	3.0922
		3.5672	2.6229
		2.4832	3.1441
		3.3001	2.6125
		3.5074	2.8255
		3.4586	3.1682
		3.6109	4.2438
		1.9418	1.6942
		1.8122	2.1665
		3.0781	2.1626
		3.4198	3.6228
		3.6511	3.4045
		3.6702	2.8601
		2.7919	3.0483
		3.5783	2.2706
			3.0279
3b Tb.Th	n=15; 16	WT 5 month	ΔdblGATA 5 month
		0.0435	0.0451
		0.0477	0.047
		0.0486	0.0496
		0.0467	0.0503
		0.0436	0.0467
		0.0481	0.0419
		0.044	0.0459
		0.0487	0.0437
		0.0513	0.0664
		0.0451	0.0512
		0.0519	0.0403
		0.045	0.0441
		0.0443	0.0487
		0.0408	0.047
		0.0388	0.0422
			0.049
3b Tb.Sp	n=15; 16	WT 5 month	ΔdblGATA 5 month
		0.2995	0.322
		0.2776	0.3835
		0.4097	0.3203
		0.2995	0.3847
		0.2846	0.3697
		0.2851	0.3158
		0.274	0.2314
		0.5139	0.593
		0.5658	0.4697
		0.3311	0.4622
		0.2914	0.2777
		0.2713	0.2915
		0.2734	0.3511
		0.3591	0.3264
		0.276	0.44
			0.335
3c Tnfrsf11a	n=5; 4	WT 5 month	ΔdblGATA 5 month
		1.4	2.26
		1.36	2.01
		0.85	2.93
		0.74	2.56
		0.87
3c Traf6	n=5; 4	WT 5 month	ΔdblGATA 5 month
		1.17	1.03
		0.81	1.03
		0.98	1.19
		1.09	1.13
		1
3c Nfatc1	n=5; 4	WT 5 month	ΔdblGATA 5 month
		1.84	1.58
		1.03	1.23
		0.79	1.18
		0.7	1.75
		0.98
3c Acp5	n=5; 4	WT 5 month	ΔdblGATA 5 month
		1.19	1.19
		1.54	1.3
		0.79	2.02
		0.91	1.51
		0.79
3c Ctsk	n=5; 4	WT 5 month	ΔdblGATA 5 month
		1.51	5.6
		1.21	9.38
		0.89	16.16
		0.7	10.66
		0.89
3c Mmp9	n=5; 4	WT 5 month	ΔdblGATA 5 month
		1.55	1.34
		0.71	1.05
		0.92	0.98
		0.98	1.39
		1.03
3e BV/TV	n=6; 4	ΔdblGATA	ΔdblGATA+Eos
		18.18	14.26
		8.73	18.11
		18.2	13.43
		7.66	15.18
		17.05
		13.23
3e Tb.N	n=6; 4	ΔdblGATA	ΔdblGATA+Eos
		4.8783	3.3202
		2.9972	4.529
		3.6102	4.2516
		2.4742	4.5679
		3.9578
		3.1402
3e Tb.Th	n=6; 4	ΔdblGATA	ΔdblGATA+Eos
		0.0533	0.0629
		0.0545	0.0586
		0.0662	0.0555
		0.0555	0.0537
		0.0639
		0.0618
3e Tb.Sp	n=6; 4	ΔdblGATA	ΔdblGATA+Eos
		0.1958	0.3118
		0.3399	0.2196
		0.29	0.2312
		0.4199	0.2135
		0.263
		0.3346
3g Oc.S/BS	n=6; 4	ΔdblGATA	ΔdblGATA+Eos
		22.5544	11.5717
		30.9836	13.4244
		36.3093	12.8716
		25.0639	15.6094
		29.1193
		26.1335
3g Oc.N/B.Pm	n=6; 4	ΔdblGATA	ΔdblGATA+Eos
		12.269	6.5479
		16.312	7.0998
		18.5387	6.3821
		13.9751	7.2637
		15.8884
		13.8673
3g Oc.N/T.Ar	n=6; 4	ΔdblGATA	ΔdblGATA+Eos
		111.756	47.8673
		104.814	43.2189
		103.384	34.0047
		63.1474	47.9122
		94.5965
		90.106
3i BV/TV	n=5; 5	ΔdblGATA	ΔdblGATA+rIL-5
		14.1416	13.9736
		12.4525	13.6681
		13.075	14.0331
		11.8268	11.7581
		11.6645	11.3635
3i Tb.N	n=5; 5	ΔdblGATA	ΔdblGATA+rIL-5
		3.8644	4.0094
		3.3441	3.6301
		3.5743	3.7685
		3.8697	2.6957
		3.3946	2.9796
3i Tb.Th	n=5; 5	ΔdblGATA	ΔdblGATA+rIL-5
		0.0365944	0.0348518
		0.0372368	0.0376526
		0.0365806	0.0372379
		0.0305625	0.0436179
		0.0343618	0.0381372
3i Tb.Sp	n=5; 5	ΔdblGATA	ΔdblGATA+rIL-5
		0.222176	0.214561
		0.261794	0.237825
		0.243195	0.22812
		0.227856	0.327341
		0.260222	0.297474
3k Oc.S/BS	n=5; 5	ΔdblGATA	ΔdblGATA+rIL-5
		19.5489	15.8759
		17.6735	14.3395
		17.5258	20.5044
		20.6557	19.9766
		23.6718	16.2324
3k Oc.N/B.Pm	n=5; 5	ΔdblGATA	ΔdblGATA+rIL-5
		9.8358	9.2272
		9.283	8.2622
		8.9891	11.303
		10.3929	11.6562
		11.3121	9.2857
3k Oc.N/T.Ar	n=5; 5	ΔdblGATA	ΔdblGATA+rIL-5
		76.0194	88.158
		62.0877	72.6203
		64.2596	100.218
		80.4348	86.7454
		76.8001	57.3216

## Sheet: Sup. Figure 4
Sup. Figure	Sample size	Data
4c Neutrophils in BM	n=5; 3	4get	IL-5tg/4get
		9.17	14.33
		7.28	11.83
		9.42	13.08
		8.24
		9.4
4c Eosinophils in BM	n=5; 3	4get	IL-5tg/4get
		0.74	22.75
		0.48	25.49
		0.53	26.68
		0.51
		0.59
4c Basophils in BM	n=5; 3	4get	IL-5tg/4get
		0.28	2.76
		0.31	4.77
		0.34	4.28
		0.38
		0.31
4c Mast cells in BM	n=5; 3	4get	IL-5tg/4get
		0.11	0.11
		0.07	0.1
		0.1	0.11
		0.06
		0.09
4c Neutrophils in Blood	n=5; 3	4get	IL-5tg/4get
		18.43	6.49
		26.7	7.8
		22.67	5.08
		37.01
		33.57
4c Eosinophils in Blood	n=5; 3	4get	IL-5tg/4get
		1.37	26.67
		2.43	31.42
		1.84	28.11
		1.35
		2.35
4c Basophils in Blood	n=5; 3	4get	IL-5tg/4get
		0.35	0.04
		0.57	0.03
		0.5	0.05
		1.14
		0.77
4c Mast cells in Blood	n=5; 3	4get	IL-5tg/4get
		0.35	0.04
		0.57	0.03
		0.5	0.05
		1.14
		0.77
4c B-cells in BM	n=5; 3	4get	IL-5tg/4get
		6.81	4.53
		8.58	1.59
		8.29	1.9
		7.64
		12.19
4c B1a in BM	n=5; 3	4get	IL-5tg/4get
		2.75	1.65
		3.46	0.6
		3.41	0.73
		3.06
		4.88
4c B1b in BM	n=5; 3	4get	IL-5tg/4get
		1.12	0.76
		1.4	0.27
		1.36	0.31
		1.28
		2.02
4c B-cells in Blood	n=3; 3	4get	IL-5tg/4get
		6.7	6.76
		2.44	2.36
		5.73	6.02
4c B1a in Blood	n=3; 3	4get	IL-5tg/4get
		3.09	3.16
		1.1	1.07
		2.51	2.78
4c B1b in Blood	n=3; 3	4get	IL-5tg/4get
		1.19	1.14
		0.44	0.41
		1.01	1.01

[truncated: 5 more sheets: Sup. Figure 5, Sup. Figure 6, Sup. Figure 7, Sup. Figure 9, Sup. Figure 10]
